# Supplementary material for: Functional Characterization of Aspergillus nidulans ypkA, a Homologue of the Mammalian Kinase SGK
Source: PLoS One. 2013 Mar 5;8(3):e57630. doi: 10.1371/journal.pone.0057630 (PMC3589345; doi:10.1371/journal.pone.0057630)
Supplement: Table S1 — Significant gene sets. (XLSX) [file pone.0057630.s002.pdf]

## Sheet: Glucose
Supplementary Table S1 - A			MIPS FunCats																					AspGD
Cluster	Gene ID	Mean log2 difference	1	2	4	10	11	12	14	16	18	20	30	32	34	36	38	40	41	42	43	47	99	Decription
1	AN5353	-4.77491	0	0	0	0	0	0	0	0	0	0	0	0	0	0	0	0	0	0	0	0	1	Transcript repressed by light in developmentally competent mycelia
1	AN2622	-4.91817	1	0	0	0	0	0	0	0	0	0	0	0	0	1	0	0	0	0	0	0	0	Isopenicillin-N synthase with a role in penicillin biosynthesis; expression is negatively regulated by glucose and acidic pH
1	AN6075	-4.62382	1	0	0	0	0	0	0	0	0	0	0	0	0	0	0	0	0	0	0	0	0	Has domain(s) with predicted ammonia-lyase activity, role in L-phenylalanine catabolic process, biosynthetic process and cytoplasm localization
1	AN4575	-3.9981	0	0	0	0	0	0	0	0	0	0	0	0	0	0	0	0	0	0	0	0	1	Ortholog of A. oryzae RIB40 : AO090011000461 and A. flavus NRRL 3357 : AFL2G_05228
1	AN2578	-3.83234	0	0	0	0	0	0	0	0	0	0	0	1	1	0	0	0	0	0	0	0	0	Has domain(s) with predicted peroxidase activity
1	AN1686	-3.66177	0	0	0	0	0	0	0	0	0	0	0	0	0	0	0	0	0	0	0	0	1	Has domain(s) with predicted sequence-specific DNA binding, sequence-specific DNA binding transcription factor activity and role in regulation of transcription, DNA-dependent
1	AN3567	-3.36451	0	0	0	0	0	0	0	0	0	0	0	0	0	0	0	0	0	0	0	0	1	0
1	AN6869	-3.92263	1	0	0	0	0	0	0	1	0	0	0	0	0	0	0	0	0	0	0	0	0	Has domain(s) with predicted hydrolase activity, acting on carbon-nitrogen (but not peptide) bonds, in linear amidines, metal ion binding activity
1	AN8218	-3.36404	0	0	0	0	0	0	0	0	0	0	0	0	0	0	0	0	0	0	0	0	1	Putative thioredoxin reductase
1	AN2629	-3.35232	0	0	0	0	0	0	0	0	0	0	0	1	0	0	0	0	0	0	0	0	0	Has domain(s) with predicted NADP binding, flavin adenine dinucleotide binding, flavin-containing monooxygenase activity and role in oxidation-reduction process
1	AN2201	-3.44879	1	0	0	0	0	0	0	0	0	1	0	1	1	0	0	0	0	0	0	0	0	Has domain(s) with predicted amino acid transmembrane transporter activity, role in amino acid transmembrane transport and membrane localization
1	AN6503	-3.34168	0	0	0	1	1	0	0	1	0	0	0	0	1	0	0	0	0	1	0	0	0	Has domain(s) with predicted nucleic acid binding, zinc ion binding activity and intracellular localization
1	AN9076	-3.2191	0	0	0	0	0	0	0	0	0	0	0	0	0	0	0	0	0	0	0	0	1	Transcript repressed by light in developmentally competent mycelia
1	AN0054	-3.10052	1	0	0	0	0	0	0	0	0	0	0	0	0	0	0	0	0	0	0	0	0	Putative adenylate-forming enzyme
1	AN5028	-2.89073	1	0	0	0	0	0	0	1	0	0	0	1	1	0	0	1	0	0	0	0	0	Fatty acid oxygenase that plays a role in oxylipin biosynthesis; responsible for the formation of the psi-factor component psiB-beta; expression reduced after exposure to farnesol
1	AN11981	-2.50072	0	0	0	0	0	0	0	0	0	0	0	0	0	0	0	0	0	0	0	0	1	Has domain(s) with predicted UDP-N-acetylmuramate dehydrogenase activity, flavin adenine dinucleotide binding activity and role in oxidation-reduction process
1	AN11374	-2.4086	0	0	0	0	0	0	0	0	0	0	0	0	0	0	0	0	0	0	0	0	0	0
2	AN3781	4.50612	0	0	0	0	0	0	0	0	0	1	0	0	1	0	0	0	0	0	0	0	0	Has domain(s) with predicted inorganic phosphate transmembrane transporter activity, role in phosphate ion transport and membrane localization
2	AN11121	4.90101	0	0	0	0	0	0	0	0	0	0	0	0	0	0	0	0	0	0	0	0	1	Protein of unknown function; transcript repressed by nitrate
2	AN5018	6.16153	0	0	0	0	0	0	0	0	0	0	0	0	0	0	0	0	0	0	0	0	1	0
2	AN2037	4.93286	1	0	0	0	0	0	0	0	0	0	0	0	0	0	0	0	0	0	0	0	0	Has domain(s) with predicted NAD binding, oxidoreductase activity, acting on the aldehyde or oxo group of donors, NAD or NADP as acceptor activity and role in cellular amino acid metabolic process, oxidation-reduction process
2	AN5465	7.81008	0	0	0	0	0	0	0	0	0	0	0	0	0	0	0	0	0	0	0	0	1	Ortholog of A. niger CBS 513.88 : An07g05030 and A. niger ATCC 1015 : 180928-mRNA
2	AN11152	5.77575	1	0	0	0	0	0	0	0	0	0	0	0	0	0	0	0	0	1	1	0	0	Putative 1,3-beta-transglycosidase with a predicted role in glucan processing; predicted glycosylphosphatidylinositol (GPI)-anchored protein
3	AN8775	0.446766	0	0	0	0	0	0	0	0	0	0	0	0	0	0	0	0	0	0	0	0	1	Ortholog of N. fischeri NRRL 181 : NFIA_004310
4	AN7374	1.3784	0	0	0	0	0	0	0	0	0	0	0	0	0	0	0	0	0	0	0	0	1	Putative GNAT-type acetyltransferase; transcript upregulated in response to camptothecin
4	AN3356	1.91208	0	0	0	0	0	0	0	0	0	0	0	0	0	0	0	0	0	0	0	0	1	Has domain(s) with predicted DNA binding, sequence-specific DNA binding transcription factor activity, zinc ion binding activity, role in regulation of transcription, DNA-dependent, transcription, DNA-dependent and nucleus localization
4	AN1857	1.58365	1	0	0	0	0	0	1	1	0	0	0	1	0	0	0	0	0	0	0	0	0	Putative kynureninase with a predicted role in aromatic amino acid biosynthesis
4	AN6801	2.18396	0	0	0	0	0	0	0	0	0	0	0	0	0	0	0	0	0	0	0	0	1	Ortholog of A. oryzae RIB40 : AO090001000089 and A. flavus NRRL 3357 : AFL2G_07326
4	AN7012	2.2174	0	0	0	0	0	0	0	0	0	0	0	0	0	0	0	0	0	0	0	0	1	Has domain(s) with predicted sequence-specific DNA binding, sequence-specific DNA binding transcription factor activity and role in regulation of transcription, DNA-dependent
4	AN5120	2.35591	0	0	0	0	0	0	0	0	0	0	0	0	0	0	0	0	0	0	0	0	1	Protein of unknown function; transcript is induced by nitrate; predicted NirA binding site in promoter
4	AN6669	2.65917	1	0	0	0	0	0	0	0	0	1	0	0	1	0	0	0	0	0	0	0	0	Putative sugar transporter
4	AN3979	2.49289	0	0	0	0	0	0	0	0	0	0	0	0	0	0	0	0	0	0	0	0	1	Ortholog of A. flavus NRRL 3357 : AFL2G_09411
4	AN8512	2.74949	0	0	0	0	0	0	0	0	0	0	0	1	0	0	0	0	0	0	0	0	0	Protein of unknown function; adjacent to tdi (terrequinone biosynthesis) gene cluster. Not required for terrequinone biosynthesis
4	AN7074	3.20245	1	0	0	0	0	0	0	0	0	0	0	0	0	0	0	0	0	0	0	0	0	Has domain(s) with predicted nucleotide binding, oxidoreductase activity and role in oxidation-reduction process
4	AN1858	3.51904	1	0	0	0	0	0	0	1	0	1	0	1	0	0	0	0	0	0	0	0	0	Putative tryptophan 2,3-dioxygenase with a predicted role in aromatic amino acid biosynthesis
5	AN3020	3.03276	1	0	0	0	0	0	1	1	0	0	0	0	0	0	0	0	0	1	0	0	0	0
5	AN11697	3.06581	0	0	0	0	0	0	0	0	0	0	0	0	0	0	0	0	0	0	0	0	1	Has domain(s) with predicted transferase activity, transferring glycosyl groups activity and membrane localization
5	AN10938	3.25163	1	0	0	0	0	0	0	0	0	0	0	0	0	0	0	0	0	0	0	0	0	Has domain(s) with predicted protein disulfide oxidoreductase activity and outer membrane-bounded periplasmic space localization
5	AN6133	3.07069	0	1	0	0	0	0	0	1	0	0	0	0	0	0	0	0	0	0	0	0	0	Putative succinate dehydrogenase
5	AN6686	3.3011	1	0	0	0	0	0	1	0	0	0	0	0	0	0	0	0	0	1	0	0	0	Has domain(s) with predicted aspartic-type endopeptidase activity and role in proteolysis
5	AN5727	3.31649	1	0	0	0	0	0	0	0	0	0	0	0	0	0	0	0	0	0	0	0	0	Protein with endo-beta-1,4-galactanase activity, involved in degradation of pectin
5	AN11607	3.15074	0	0	0	0	0	0	0	0	0	0	0	0	0	0	0	0	0	0	0	0	1	0
5	AN3042	3.19817	0	0	0	0	0	0	0	0	0	0	0	0	0	0	0	0	0	0	0	0	1	Ortholog of A. fumigatus Af293 : Afu7g00320, A. niger CBS 513.88 : An13g02670, A. oryzae RIB40 : AO090005001314, A. flavus NRRL 3357 : AFL2G_01235 and A. niger ATCC 1015 : 44861-mRNA
5	AN8003	3.24607	0	0	0	0	0	0	0	0	0	0	0	0	0	0	0	0	0	0	0	0	1	Ortholog of A. fumigatus Af293 : Afu5g02600, A. niger CBS 513.88 : An02g10100, A. flavus NRRL 3357 : AFL2G_09794, A. niger ATCC 1015 : 174284-mRNA and N. fischeri NRRL 181 : NFIA_039480
5	AN3403	3.47218	0	0	0	0	0	0	0	0	0	0	0	0	0	0	0	0	0	0	1	0	0	0
5	AN6409	3.49766	0	0	0	0	0	0	0	0	0	0	0	0	0	0	0	0	0	0	0	0	1	Ortholog of A. fumigatus Af293 : Afu4g00760, A. oryzae RIB40 : AO090020000610, A. flavus NRRL 3357 : AFL2G_10736, N. fischeri NRRL 181 : NFIA_044890 and A. terreus NIH2624 : ATEG_06461, ATEG_07512
5	AN8421	3.51833	0	0	0	0	0	0	0	0	0	0	0	0	0	0	0	1	0	1	1	0	0	Putative endo-mannanase GH76 family protein
5	AN8175	3.75182	0	0	0	0	0	0	0	0	0	0	0	0	0	0	0	0	0	0	0	0	1	Has domain(s) with predicted viral capsid localization
5	AN6672	4.41636	0	0	0	0	0	0	0	0	0	0	0	0	0	0	0	0	0	0	0	0	1	Ortholog of A. niger CBS 513.88 : An02g13650, A. flavus NRRL 3357 : AFL2G_11022 and N. fischeri NRRL 181 : NFIA_045260
5	AN0479	3.67994	1	0	0	0	0	0	0	0	0	0	0	0	0	0	0	0	0	0	0	0	0	Putative beta-glucosidase with a predicted role in polysaccharide degradation
5	AN7087	4.58872	0	0	0	0	0	0	0	0	0	0	0	0	0	0	0	0	0	0	0	0	1	Ortholog of A. fumigatus Af293 : Afu8g07170, A. oryzae RIB40 : AO090005000253, A. flavus NRRL 3357 : AFL2G_00260, N. fischeri NRRL 181 : NFIA_099960 and A. clavatus NRRL 1 : ACLA_060210
5	AN10812	4.45538	1	0	0	0	0	0	0	0	0	1	0	0	1	0	0	0	0	0	0	0	0	Protein of unknown function; transcript repressed by nitrate
5	AN1803	4.75549	0	0	0	0	0	0	0	0	0	0	0	0	0	0	0	0	0	0	0	0	1	0
5	AN9365	4.78062	1	0	0	0	0	0	0	0	0	0	0	1	0	0	0	0	0	0	0	0	0	Protein with endo-1,4-beta-xylanase activity, involved in degradation of xylans
5	AN7883	4.83372	0	0	0	0	0	0	0	0	0	0	0	0	0	0	0	0	0	0	0	0	1	Ortholog of A. niger CBS 513.88 : An11g03830, A. niger ATCC 1015 : 38981-mRNA and A. terreus NIH2624 : ATEG_02681
6	AN4052	0.178338	1	1	0	0	0	0	0	0	0	0	0	0	0	0	0	1	0	1	1	0	0	Putative glucan 1,3-beta-glucosidase with a predicted role in glucan metabolism
6	AN4002	0.402229	1	0	0	0	0	0	0	0	0	0	0	0	0	0	0	0	0	0	0	0	0	Has domain(s) with predicted monooxygenase activity and role in oxidation-reduction process
6	AN8024	0.41686	1	0	0	0	0	0	0	0	0	0	0	0	0	0	0	0	0	0	0	0	0	Has domain(s) with predicted hydrolase activity, acting on carbon-nitrogen (but not peptide) bonds activity and role in nitrogen compound metabolic process
6	AN5690	0.542535	1	0	0	0	0	0	0	1	0	1	0	0	0	0	0	0	0	0	0	0	0	Has domain(s) with predicted copper ion binding, primary amine oxidase activity, quinone binding activity and role in amine metabolic process, oxidation-reduction process
6	AN7650	0.609297	1	0	0	1	0	0	1	0	0	0	1	0	0	0	0	0	0	1	0	0	0	0
6	AN2058	0.228144	0	0	0	0	0	0	0	0	0	0	0	0	0	0	0	0	0	0	0	0	1	Ortholog of A. fumigatus Af293 : Afu4g09760, A. niger CBS 513.88 : An03g02810, A. oryzae RIB40 : AO090003001253.1, A. flavus NRRL 3357 : AFL2G_01806 and A. niger ATCC 1015 : 194344-mRNA
6	AN6405	0.773045	1	0	0	0	0	0	0	0	0	0	0	1	0	0	0	0	0	1	0	0	0	Has domain(s) with predicted cation binding, lysozyme activity and role in cell wall macromolecule catabolic process, peptidoglycan catabolic process
6	AN10498	0.26512	0	0	0	0	0	1	0	0	0	0	0	0	0	0	0	0	0	0	0	0	0	Ortholog of A. fumigatus Af293 : Afu1g03930, A. niger CBS 513.88 : An01g02790, A. oryzae RIB40 : AO090003000957, A. flavus NRRL 3357 : AFL2G_02072 and N. fischeri NRRL 181 : NFIA_020760
6	AN12050	0.278039	0	0	0	0	0	0	0	0	0	0	0	0	0	0	0	0	0	0	0	0	1	Has domain(s) with predicted nucleotide binding activity
6	AN2885	0.306768	0	0	0	1	1	0	0	1	0	0	0	0	0	0	0	1	0	1	1	0	0	Ortholog(s) have DNA bending activity, sequence-specific DNA binding activity and role in RNA polymerase III transcriptional preinitiation complex assembly, chromatin remodeling, transcription from RNA polymerase II promoter
6	AN7568	0.875607	1	0	0	0	0	0	0	0	0	0	0	0	0	0	0	0	0	0	0	0	0	Has domain(s) with predicted oxidoreductase activity and role in oxidation-reduction process
6	AN8680	0.409039	0	0	0	0	0	0	0	0	0	0	0	0	0	0	0	0	0	0	0	0	1	Putative peptidyl-prolyl cis-trans isomerase (PPIase); ORF that was absent from the original release of version 4 of the A. nidulans annotation, but present in a previous version; reinstated into version 4 in AspGD as of July 2009
6	AN1168	0.430888	0	0	0	0	0	0	0	1	0	1	1	0	1	0	0	0	0	0	0	0	0	Voltage -gated ion channel family protein
6	AN11195	0.49225	0	0	0	0	0	0	0	0	0	0	0	0	0	0	0	0	0	0	0	0	1	Has domain(s) with predicted DNA binding, sequence-specific DNA binding transcription factor activity, zinc ion binding activity, role in regulation of transcription, DNA-dependent, transcription, DNA-dependent and nucleus localization
6	AN2864	0.913339	1	0	0	0	0	0	0	0	0	1	0	0	0	0	0	0	0	0	0	0	0	Ortholog(s) have glycerophosphodiester transmembrane transporter activity, role in glycerophosphodiester transport, transmembrane transport and plasma membrane localization
6	AN5208	0.700073	0	0	0	0	0	0	0	0	0	0	0	0	0	0	0	0	0	0	0	0	1	Ortholog of A. fumigatus Af293 : Afu6g07410, A. niger CBS 513.88 : An07g09020, A. oryzae RIB40 : AO090005001559, A. flavus NRRL 3357 : AFL2G_01454 and N. fischeri NRRL 181 : NFIA_053090
6	AN4061	0.731483	0	0	0	0	0	0	0	0	0	0	0	0	0	0	0	0	0	0	0	0	1	Ortholog of A. fumigatus Af293 : Afu1g05350, A. niger CBS 513.88 : An18g04190, A. oryzae RIB40 : AO090009000411, A. flavus NRRL 3357 : AFL2G_10278 and A. niger ATCC 1015 : 187103-mRNA
6	AN11022	0.73195	0	0	0	0	0	0	0	0	0	0	0	0	0	0	0	0	0	0	0	0	1	Ortholog of A. fumigatus Af293 : Afu5g07770, A. oryzae RIB40 : AO090701000684, A. niger ATCC 1015 : 53446-mRNA, N. fischeri NRRL 181 : NFIA_079500 and A. terreus NIH2624 : ATEG_08352
6	AN1130	0.841182	0	0	0	0	0	0	0	1	0	1	0	0	1	0	0	1	0	1	0	0	0	0
6	AN9256	0.876826	0	0	0	0	0	0	0	0	0	0	0	0	0	0	0	0	0	0	0	0	1	0
6	AN2664	0.942625	0	0	0	0	0	0	0	0	0	0	0	0	0	0	0	0	0	0	0	0	1	Putative beta-1,4-xylosidase
6	AN3057	0.963115	0	0	0	0	0	0	1	1	0	1	0	0	0	0	0	0	0	0	0	0	0	Has domain(s) with predicted oxidoreductase activity, acting on a sulfur group of donors, oxygen as acceptor activity and role in oxidation-reduction process, prenylcysteine catabolic process
6	AN2521	0.987326	0	0	0	1	1	0	1	1	0	1	0	0	0	0	0	1	0	0	0	0	0	ESCRT I complex required for trafficking from the membrane to the vacuoles targeting to vacuole; essential for pH signaling; mutants exhibit fragmented vacuoles
6	AN4824	1.10265	0	0	0	0	0	0	0	0	0	0	0	0	0	0	0	0	0	0	0	0	1	Has domain(s) with predicted transferase activity, transferring glycosyl groups activity and membrane localization
6	AN12348	1.17274	0	0	0	0	0	0	0	0	0	0	0	0	0	0	0	0	0	0	0	0	1	Ortholog of A. niger CBS 513.88 : An08g00240, A. flavus NRRL 3357 : AFL2G_01530, A. terreus NIH2624 : ATEG_08502 and A. clavatus NRRL 1 : ACLA_026690
6	AN4257	1.34489	0	0	0	0	0	0	0	0	0	0	0	0	0	0	0	0	0	0	0	0	1	Ortholog of A. fumigatus Af293 : Afu6g12230, Afu7g04010, A. niger CBS 513.88 : An13g00460, An02g13770, A. oryzae RIB40 : AO090026000813 and A. flavus NRRL 3357 : AFL2G_08217
6	AN10196	1.43395	0	0	0	0	0	0	0	0	0	0	0	0	0	0	0	0	0	0	0	0	1	Ortholog of A. niger CBS 513.88 : An16g07980, A. oryzae RIB40 : AO090005000663, A. flavus NRRL 3357 : AFL2G_00653, N. fischeri NRRL 181 : NFIA_097650 and A. terreus NIH2624 : ATEG_00111
6	AN5888	1.25459	1	0	0	1	0	0	1	0	0	0	0	0	0	0	0	0	0	0	0	0	0	Ortholog(s) have UDP-N-acetylglucosamine-dolichyl-phosphate N-acetylglucosaminephosphotransferase activity, role in aerobic respiration, protein N-linked glycosylation and UDP-N-acetylglucosamine transferase complex localization
6	AN5633	1.63465	0	0	0	1	0	0	1	0	0	1	0	0	1	0	0	0	0	0	0	0	0	Ortholog(s) have inorganic cation transmembrane transporter activity, solute:hydrogen symporter activity
6	AN7925	1.54965	1	0	0	0	0	0	0	0	0	0	0	0	0	0	0	0	0	0	0	0	0	Ortholog of A. niger CBS 513.88 : An08g01020, A. oryzae RIB40 : AO090026000183, A. flavus NRRL 3357 : AFL2G_07063 and A. niger ATCC 1015 : 52816-mRNA
7	AN8774	-4.31777	0	0	0	0	0	0	0	0	0	0	0	0	0	0	0	0	0	0	0	0	1	Transcript induced in response to calcium dichloride in a CrzA-dependent manner
7	AN7344	-3.25028	1	0	0	0	0	0	0	0	0	1	0	0	0	0	0	0	0	0	0	0	0	Has domain(s) with predicted substrate-specific transmembrane transporter activity, role in transmembrane transport and integral to membrane localization
7	AN5993	-3.18585	0	0	0	0	0	0	0	0	0	0	0	0	0	0	0	0	0	0	0	0	1	Has domain(s) with predicted calcium ion binding activity
7	AN1882	-3.17063	1	1	0	0	0	0	0	0	0	1	0	0	0	0	0	0	0	0	0	0	0	Ortholog(s) have intracellular localization
7	AN8222	-2.96693	0	0	0	0	0	0	0	0	0	0	0	0	0	0	0	0	0	0	0	0	1	Ortholog of A. oryzae RIB40 : AO090038000489 and A. flavus NRRL 3357 : AFL2G_07825
7	AN2588	-2.94698	0	0	0	0	0	0	0	0	0	0	0	0	0	0	0	0	0	0	0	0	1	0
7	AN11211	-2.99803	1	0	0	0	0	0	0	0	0	1	0	0	0	0	0	0	0	0	0	0	0	Protein with homology to the Saccharomyces cerevisiae uracil transporter Fur4p; mutant is unaffected in uracil transport in A. nidulans
7	AN0493	-2.61719	0	0	0	0	0	0	0	0	0	0	0	0	0	0	0	0	0	0	0	0	1	PalA-dependent expression independent of pH
7	AN2177	-2.74224	1	0	0	0	0	0	0	0	0	0	0	0	0	0	0	0	0	0	0	0	0	Has domain(s) with predicted nucleotide binding, oxidoreductase activity and role in oxidation-reduction process
7	AN11048	-2.49646	0	0	0	0	0	0	0	0	0	0	0	0	0	0	0	0	0	0	0	0	1	Predicted glycosylphosphatidylinositol (GPI)-anchored protein
8	AN6642	-2.65164	0	0	0	0	0	0	0	0	0	1	0	0	1	0	0	0	0	0	0	0	0	Putative potassium-transporting ATPase with a predicted role in energy metabolism
8	AN5252	-2.6429	0	0	0	0	0	0	0	0	0	0	0	0	0	0	0	0	0	0	0	0	1	Has domain(s) with predicted zinc ion binding activity and intracellular localization
8	AN11062	-2.72935	1	0	0	0	1	0	0	0	0	0	0	0	0	0	0	0	0	1	0	0	0	Ortholog of A. nidulans FGSC A4 : AN7040, A. fumigatus Af293 : Afu5g03780, A. niger CBS 513.88 : An14g00780, An09g06380, A. oryzae RIB40 : AO090206000110 and A. flavus NRRL 3357 : AFL2G_12373
8	AN12199	-2.46695	0	0	0	0	0	0	0	0	0	0	0	0	0	0	0	0	0	0	0	0	1	Ortholog of A. clavatus NRRL 1 : ACLA_074610
8	AN7798	-2.43081	0	0	0	0	0	0	0	0	0	0	0	0	0	0	0	0	0	0	0	0	1	Ortholog of A. nidulans FGSC A4 : AN6764, AN2660, A. fumigatus Af293 : Afu8g01960, A. niger CBS 513.88 : An11g05430, An01g12050, An11g03480, An01g01140 and A. flavus NRRL 3357 : AFL2G_07092
8	AN3130	-2.32152	0	0	0	0	0	0	0	0	0	0	0	0	0	0	0	0	0	0	0	0	1	Ortholog of A. niger CBS 513.88 : An02g08890, A. flavus NRRL 3357 : AFL2G_03696, A. niger ATCC 1015 : 207115-mRNA, N. fischeri NRRL 181 : NFIA_064330 and A. terreus NIH2624 : ATEG_04103
8	AN7389	-2.03008	1	0	0	0	0	0	0	0	0	0	0	1	0	0	0	0	0	0	0	0	0	Putative laccase related protein
8	AN6770	-2.19469	0	0	0	0	0	0	0	0	0	1	0	0	0	0	0	0	0	0	0	0	0	Has domain(s) with predicted amino acid transmembrane transporter activity, role in amino acid transmembrane transport and membrane localization
8	AN7594	-2.1065	0	0	0	0	0	0	0	0	0	0	0	0	0	0	0	0	0	0	0	0	1	DUF636 domain-containing protein; intracellular, menadione stress-induced protein
8	AN8361	-2.10379	0	0	0	0	0	0	0	0	0	0	0	0	0	0	0	0	0	0	0	0	1	Ortholog of A. fumigatus Af293 : Afu2g00370, A. niger CBS 513.88 : An12g10280, A. oryzae RIB40 : AO090701000625, A. flavus NRRL 3357 : AFL2G_06230 and A. niger ATCC 1015 : 214831-mRNA
8	AN5763	-2.0945	0	0	0	0	0	0	0	0	0	1	0	1	0	0	0	0	0	0	0	0	0	Has domain(s) with predicted role in transmembrane transport and integral to membrane localization
8	AN2390	-1.9042	1	0	0	0	0	0	0	0	0	0	0	0	0	0	0	0	0	0	0	0	0	Has domain(s) with predicted oxidoreductase activity, acting on paired donors, with incorporation or reduction of molecular oxygen, 2-oxoglutarate as one donor, and incorporation of one atom each of oxygen into both donors activity
8	AN4642	-2.08649	0	0	0	0	0	0	0	0	0	0	0	1	0	0	0	0	0	0	0	0	0	Ortholog of A. nidulans FGSC A4 : AN8548, AN0857, AN8661, A. fumigatus Af293 : Afu1g15290, Afu3g00850, Afu4g08850 and A. niger CBS 513.88 : An02g13470, An01g13320, An03g01430, An12g09260
8	AN6438	-2.06485	0	0	0	0	0	0	1	1	0	0	0	0	0	0	0	0	0	0	0	0	0	Ortholog(s) have exopeptidase activity
8	AN10935	-1.82478	1	1	0	0	0	0	0	0	0	0	0	0	0	0	0	0	0	0	0	0	0	Putative alpha-1,4-glucosidase
8	AN7181	-2.0078	0	0	0	0	0	0	0	0	0	0	0	0	0	0	0	0	0	0	0	0	1	Ortholog of A. fumigatus Af293 : Afu4g03200, A. oryzae RIB40 : AO090011000112, A. flavus NRRL 3357 : AFL2G_04908, N. fischeri NRRL 181 : NFIA_030260 and A. terreus NIH2624 : ATEG_04792
8	AN6327	-1.96906	0	0	0	0	0	0	0	0	0	0	0	0	0	0	0	0	0	0	0	0	1	Ortholog of A. niger CBS 513.88 : An02g05760, A. oryzae RIB40 : AO090026000263, N. fischeri NRRL 181 : NFIA_088700, A. terreus NIH2624 : ATEG_01324 and A. clavatus NRRL 1 : ACLA_074010
8	AN1619	-1.94814	0	0	0	0	0	0	0	0	0	0	0	0	0	0	0	0	0	0	0	0	1	Putative 2-methylcitrate dehydratase
8	AN5274	-1.68892	1	0	0	0	1	0	0	1	0	0	0	0	0	0	0	0	0	0	0	0	0	Ortholog(s) have sequence-specific DNA binding activity
8	AN11149	-1.51398	1	0	0	0	0	0	0	0	0	0	0	0	0	0	0	1	0	0	0	0	0	Has domain(s) with predicted arylsulfatase activity and role in phenol-containing compound metabolic process
8	AN1725	-1.94153	0	0	0	0	0	0	0	0	0	0	0	0	0	0	0	1	0	1	1	0	0	Ortholog of S. cerevisiae : YEL023C, A. fumigatus Af293 : Afu2g14400, A. niger CBS 513.88 : An12g01310, An02g00780, A. oryzae RIB40 : AO090012000862, AO090023000064 and A. flavus NRRL 3357 : AFL2G_03724
8	AN8461	-1.88544	0	0	0	0	0	0	0	0	0	0	0	0	0	0	0	0	0	0	0	0	1	Ortholog of A. fumigatus Af293 : Afu3g00710, A. niger CBS 513.88 : An03g00770, A. oryzae RIB40 : AO090009000146, A. flavus NRRL 3357 : AFL2G_10505 and A. niger ATCC 1015 : 214715-mRNA
8	AN8781	-1.86171	0	0	0	0	0	0	0	0	0	0	0	0	0	0	0	0	0	0	0	0	1	Ortholog of A. niger CBS 513.88 : An07g03030, N. fischeri NRRL 181 : NFIA_026420 and A. clavatus NRRL 1 : ACLA_006900
8	AN6135	-1.85658	0	0	0	0	0	0	0	0	0	0	0	0	0	0	0	0	0	0	0	0	1	Has domain(s) with predicted coenzyme binding, nucleotide binding, phosphogluconate dehydrogenase (decarboxylating) activity and role in pentose-phosphate shunt
8	AN3246	-1.82031	0	0	0	0	0	0	0	0	0	0	0	0	0	0	0	0	0	0	0	0	1	0
8	AN5033	-1.75748	0	0	0	0	0	0	0	0	0	0	0	0	0	0	0	0	0	0	0	0	1	Predicted glycosylphosphatidylinositol (GPI)-anchored protein
8	AN7416	-1.73224	0	0	0	0	0	0	0	0	0	0	0	0	0	0	0	0	0	0	0	0	1	0
8	AN6172	-1.50344	0	0	0	0	0	0	0	0	0	0	0	0	0	0	0	0	0	0	0	0	1	Ortholog of A. fumigatus Af293 : Afu2g08340, A. niger CBS 513.88 : An05g00970, A. oryzae RIB40 : AO090011000871, A. flavus NRRL 3357 : AFL2G_05582 and N. fischeri NRRL 181 : NFIA_083970
8	AN2860	-1.02085	1	1	0	0	0	0	0	0	0	0	0	0	0	0	0	0	0	0	0	0	0	Ortholog(s) have alcohol dehydrogenase (NADP+) activity, hydroxymethylfurfural reductase (NADH) activity, hydroxymethylfurfural reductase (NADPH) activity and role in alcohol metabolic process, furaldehyde metabolic process
8	AN10790	-1.21647	0	0	0	0	0	0	0	0	0	0	0	0	0	0	0	0	0	0	0	0	1	Predicted glycosylphosphatidylinositol (GPI)-anchored protein
8	AN3053	-1.12444	0	0	0	0	0	0	0	0	0	0	0	0	0	0	0	0	0	1	0	0	0	Putative transglycosidase with a predicted role in glucan processing
8	AN6586	-0.914892	0	0	0	0	0	0	0	0	0	0	0	0	0	0	0	0	0	0	0	0	1	Ortholog of A. fumigatus Af293 : Afu6g04320, A. niger CBS 513.88 : An15g01170, A. flavus NRRL 3357 : AFL2G_05766, N. fischeri NRRL 181 : NFIA_050850 and A. clavatus NRRL 1 : ACLA_096280
9	AN1034	1.10533	1	0	0	0	0	0	0	0	0	0	0	1	0	0	0	0	0	0	0	0	0	Putative polyketide synthase; required for asperfuranone biosynthesis; transcriptionally induced by scrP overexpression
9	AN10424	1.46896	0	0	0	0	0	0	0	0	0	0	0	0	0	0	0	0	0	0	0	0	1	0
9	AN4767	1.62464	0	0	0	0	0	0	0	0	0	0	0	0	0	0	0	0	0	0	0	0	1	Ortholog of A. fumigatus Af293 : Afu3g06510, A. niger CBS 513.88 : An11g09820, A. oryzae RIB40 : AO090020000096, A. flavus NRRL 3357 : AFL2G_11181 and A. niger ATCC 1015 : 209062-mRNA
9	AN6386	1.36362	1	1	0	0	0	0	0	1	0	1	0	1	0	0	0	0	0	0	0	0	0	Has domain(s) with predicted oxidoreductase activity and role in oxidation-reduction process
9	AN8578	1.63137	0	0	0	0	0	0	0	0	0	1	0	0	0	0	0	0	0	0	0	0	0	0
9	AN3876	1.53653	1	0	0	0	0	0	0	0	0	1	0	1	1	0	0	0	0	0	0	0	0	Has domain(s) with predicted amino acid transmembrane transporter activity, role in amino acid transmembrane transport and membrane localization
9	AN6831	1.66406	0	0	0	0	0	0	0	0	0	1	0	0	0	0	0	0	0	0	0	0	0	Has domain(s) with predicted substrate-specific transmembrane transporter activity, role in transmembrane transport and integral to membrane localization
9	AN7786	1.94708	0	0	0	0	0	0	0	0	0	0	0	0	0	0	0	0	0	0	0	0	1	Ortholog of A. fumigatus Af293 : Afu6g00600, A. oryzae RIB40 : AO090113000133, A. flavus NRRL 3357 : AFL2G_08612, A. niger ATCC 1015 : 171597-mRNA and N. fischeri NRRL 181 : NFIA_047760
9	AN1620	1.78239	1	0	0	0	0	0	1	0	0	0	0	0	0	0	0	1	0	1	1	0	0	Ortholog of A. nidulans FGSC A4 : AN2626, A. fumigatus Af293 : Afu8g02040/och3, A. niger CBS 513.88 : An03g01090/hocA, An05g02320, A. oryzae RIB40 : AO090010000615 and A. niger ATCC 1015 : 55132-mRNA
9	AN8037	2.13008	0	0	0	0	0	0	0	0	0	0	0	0	0	0	0	0	0	0	0	0	1	0
9	AN8819	2.06859	1	0	0	0	0	0	0	0	0	0	0	0	0	0	0	0	0	0	0	0	0	Putative dehydrogenase with a predicted role in carbohydrate metabolism
9	AN8738	2.19166	0	0	0	0	0	0	0	0	0	0	0	0	0	0	0	0	0	0	0	0	1	0
9	AN1865	2.10015	1	0	0	0	0	0	0	0	0	1	0	0	0	0	0	0	0	0	0	0	0	Has domain(s) with predicted substrate-specific transmembrane transporter activity, role in transmembrane transport and integral to membrane localization
9	AN2045	2.10016	1	0	0	0	0	0	1	1	0	0	0	0	0	0	0	0	0	0	0	0	0	Has domain(s) with predicted calcium ion binding, mannosyl-oligosaccharide 1,2-alpha-mannosidase activity and membrane localization
9	AN7012	2.2174	0	0	0	0	0	0	0	0	0	0	0	0	0	0	0	0	0	0	0	0	1	Has domain(s) with predicted sequence-specific DNA binding, sequence-specific DNA binding transcription factor activity and role in regulation of transcription, DNA-dependent
9	AN4438	2.3308	0	0	0	0	0	0	0	0	0	0	0	0	0	0	0	0	0	0	0	0	1	0
10	AN7343	-2.01466	1	0	0	0	1	0	0	0	0	0	0	0	0	0	0	0	0	0	0	0	0	Putative Zn(II)2Cys6-domain containing transcription factor; transcript is induced by nitrate
10	AN7596	-1.80889	1	0	0	0	1	0	0	0	0	0	0	0	0	0	0	0	0	0	1	0	0	Has domain(s) with predicted sequence-specific DNA binding transcription factor activity, zinc ion binding activity, role in regulation of transcription, DNA-dependent and nucleus localization
10	AN11340	-1.8287	0	0	0	0	0	0	0	0	0	0	0	0	0	0	0	0	0	0	0	0	1	Ortholog of A. niger CBS 513.88 : An11g00730, A. flavus NRRL 3357 : AFL2G_04098 and A. clavatus NRRL 1 : ACLA_084260
10	AN5420	-1.47993	1	0	0	0	0	0	0	0	0	0	0	0	0	0	0	0	0	0	0	0	0	0
10	AN8004	-1.45113	1	1	0	0	0	0	0	0	0	1	0	0	0	0	0	0	0	0	0	0	0	Putative cytochrome P450
10	AN7315	-1.39976	1	0	0	0	0	0	0	1	0	1	0	1	0	0	0	0	0	1	0	0	0	Putative succinate-semialdehyde dehydrogenase [NAD(P)+] with a predicted role in the 4-aminobutyrate (GABA) shunt
10	AN3641	-1.28185	1	1	0	0	0	0	0	1	0	0	0	0	0	0	0	0	0	0	0	0	0	Ortholog(s) have cytoplasm localization
10	AN1101	-1.6827	0	0	0	0	0	0	0	0	0	1	0	0	1	0	0	0	0	0	0	0	0	Ortholog of A. nidulans FGSC A4 : AN0010, A. fumigatus Af293 : Afu5g09120, A. niger CBS 513.88 : An07g03970, A. oryzae RIB40 : AO090701000548 and A. flavus NRRL 3357 : AFL2G_06168
10	AN11590	-1.57407	0	0	0	0	0	0	0	0	0	0	0	0	0	0	0	0	0	0	0	0	1	0
10	AN4654	-1.56868	0	0	0	0	0	0	0	0	0	0	0	0	0	0	0	0	0	0	0	0	1	Ortholog of A. fumigatus Af293 : Afu2g01720, A. niger CBS 513.88 : An07g05260, A. flavus NRRL 3357 : AFL2G_05213, A. niger ATCC 1015 : 53266-mRNA and N. fischeri NRRL 181 : NFIA_034040
10	AN12103	-1.45314	0	0	0	0	0	0	0	0	0	0	0	0	0	0	0	0	0	0	0	0	1	0
10	AN7320	-1.08109	1	1	0	0	0	0	0	1	0	0	0	0	0	0	0	0	0	0	0	0	0	Putative acyl-coA dehydrogenase
10	AN3714	-1.4295	0	0	0	0	0	0	0	0	0	0	0	0	0	0	0	0	0	0	0	0	1	Ortholog of A. fumigatus Af293 : Afu6g12730, A. oryzae RIB40 : AO090003000392, A. flavus NRRL 3357 : AFL2G_02597, A. niger ATCC 1015 : 52560-mRNA and N. fischeri NRRL 181 : NFIA_058690
10	AN9346	-1.36444	0	0	0	0	0	0	0	0	0	0	0	0	0	0	0	0	0	0	0	0	1	0
10	AN1292	-1.00345	1	0	0	1	0	0	0	0	0	0	0	0	0	0	0	1	0	0	0	0	0	Putative diacylglycerol pyrophosphate phosphatase with a predicted role in phospholipid metabolism
10	AN11810	-1.31921	0	0	0	0	0	0	0	0	0	0	0	0	0	0	0	0	0	0	0	0	1	Putative GNAT-type acetyltransferase
10	AN5036	-1.30866	0	0	0	0	0	0	0	0	0	0	0	0	0	0	0	0	0	0	0	0	1	Has domain(s) with predicted hydrolase activity and role in metabolic process
10	AN6644	-0.823399	1	0	0	0	0	0	0	1	0	0	0	0	0	0	0	0	0	0	0	0	0	Putative bifunctional dethiobiotin synthetase/adenosylmethionine-8-amino-7-oxononanoate aminotransferase, enzyme of the biotin biosynthesis pathway; common mutation in laboratory strains
10	AN8868	-0.802685	1	0	0	0	1	0	0	1	0	1	1	0	0	0	0	0	0	0	0	0	0	Ortholog(s) have role in negative regulation of asexual sporulation resulting in formation of a cellular spore, pathogenesis
10	AN0950	-1.19487	0	0	0	0	0	0	0	0	0	0	0	0	0	0	0	0	0	0	0	0	1	0
10	AN4019	-1.13001	0	0	0	0	0	0	0	0	0	1	0	1	0	0	0	0	0	0	0	0	0	Has domain(s) with predicted role in transmembrane transport and integral to membrane localization
10	AN9408	-0.774197	1	0	0	0	0	0	0	0	0	0	0	0	0	0	0	0	0	0	0	0	0	Fatty acid synthase, beta subunit; multifunctional enzyme with a predicted role in cytosolic fatty acid formation
10	AN2515	-0.718992	1	0	0	0	0	0	0	0	0	0	0	0	0	0	0	0	0	0	0	0	0	Has domain(s) with predicted oxidoreductase activity and role in oxidation-reduction process
10	AN11525	-1.11082	0	0	0	0	0	0	0	0	0	0	0	0	0	0	0	0	0	0	0	0	1	0
10	AN1501	-1.11053	0	0	0	0	0	0	0	0	0	0	0	0	0	0	0	0	0	0	0	0	1	0
10	AN9025	-1.10972	0	0	0	0	0	0	0	0	0	0	0	0	0	0	0	0	0	0	0	0	1	Has domain(s) with predicted DNA binding, sequence-specific DNA binding transcription factor activity, zinc ion binding activity, role in regulation of transcription, DNA-dependent, transcription, DNA-dependent and nucleus localization
10	AN2781	-1.10829	0	0	0	0	0	0	0	0	0	1	0	0	0	0	0	0	0	0	0	0	0	Has domain(s) with predicted amino acid transmembrane transporter activity, role in amino acid transmembrane transport and integral to membrane localization
10	AN7050	-0.593986	1	0	0	0	1	0	0	0	0	0	0	0	0	0	0	0	0	0	0	0	0	Putative transcription factor containing a Zn2-Cys6 binuclear cluster domain; required for transcriptional activation of genes involved in fatty acid utilization; highly conserved in filamentous ascomycetes
10	AN1417	-0.900191	0	0	0	0	0	0	0	0	0	0	0	0	0	0	0	0	0	0	0	0	1	0
10	AN6055	-0.560937	1	0	0	0	1	0	1	1	0	0	0	0	0	0	0	0	0	0	0	0	0	Ortholog(s) have biotin-[acetyl-CoA-carboxylase] ligase activity, biotin-[pyruvate-carboxylase] ligase activity, role in protein biotinylation and cytoplasm, nucleus localization
10	AN0437	-0.797383	0	0	0	0	0	0	0	0	0	0	0	0	0	0	0	0	0	0	0	0	1	0
10	AN1606	-0.787355	0	0	0	0	0	0	0	1	0	0	0	0	1	0	0	1	0	0	0	0	0	Has domain(s) with predicted calcium ion binding, calcium-dependent phospholipid binding activity
10	AN7729	-0.204066	1	0	0	0	0	0	0	1	0	1	0	1	1	0	0	0	0	0	0	0	0	Ortholog(s) have bilirubin transmembrane transporter activity, glutathione S-conjugate-exporting ATPase activity, role in bilirubin transport, response to metal ion, transmembrane transport and fungal-type vacuole membrane localization
10	AN10530	-0.779293	0	0	0	0	0	0	0	0	0	0	0	0	0	0	0	0	0	0	0	0	1	Ortholog of A. fumigatus Af293 : Afu2g01690, A. niger CBS 513.88 : An14g03330, A. oryzae RIB40 : AO090701000773, A. flavus NRRL 3357 : AFL2G_06345 and A. niger ATCC 1015 : 41738-mRNA
10	AN4381	-0.68253	0	0	0	0	0	0	0	0	0	0	0	0	0	0	0	0	0	0	0	0	1	Covalently-bound cell wall protein; predicted glycosyl phosphatidylinositol (GPI)-anchor
10	AN8863	-0.620183	0	0	0	1	0	0	1	1	0	0	0	0	0	0	0	0	0	1	1	0	0	Nap/SET family protein; putative nucleosome assembly protein; transcript upregulated in response to camptothecin
10	AN8785	-0.6079	0	0	0	0	0	0	0	1	0	1	0	0	0	0	0	0	0	0	0	0	0	Ortholog(s) have L-aspartate transmembrane transporter activity, L-glutamate transmembrane transporter activity, antiporter activity, uniporter activity
10	AN0450	-0.596052	0	0	0	0	0	0	0	0	0	0	0	0	0	0	0	1	0	0	0	0	0	Ortholog(s) have tRNA binding activity, role in protein urmylation, tRNA wobble position uridine thiolation and cytosol, mitochondrion localization
10	AN3455	-0.470774	0	0	0	0	1	1	0	1	0	0	0	0	0	0	0	0	0	0	0	0	0	Ortholog(s) have role in rRNA processing and CURI complex, UTP-C complex, small-subunit processome localization
10	AN7294	-0.470303	0	0	0	0	0	0	0	0	0	0	0	0	0	0	0	0	0	0	0	0	1	Has domain(s) with predicted structural constituent of ribosome, zinc ion binding activity, role in translation and ribosome localization
10	AN10519	-0.193039	0	0	0	0	1	0	1	1	1	0	1	1	0	0	0	0	0	0	0	0	0	Has domain(s) with predicted binding activity

## Sheet: Threonine
Supplementary Table S1 - B			MIPS FunCats																					AspGD
Cluster	Systemic name	mean log2 difference	1	2	4	10	11	12	14	16	18	20	30	32	34	36	38	40	41	42	43	47	99	Decription
1	AN7753	-5.77947	0	0	0	1	0	0	0	1	0	0	0	1	0	0	0	0	0	1	0	0	0	ATP-dependent DNA helicase II; 70 kDa subunit of Ku70/Ku80; mutants display a dramatic increase in homologous integration
5	AN8422	-3.83659	0	0	0	0	0	0	0	0	0	0	0	0	0	0	0	0	0	0	0	0	1	Ortholog of A. clavatus NRRL 1 : ACLA_004540
1	AN8445	-3.65302	0	0	0	0	0	0	1	0	0	0	0	0	0	0	0	0	0	0	0	0	0	Putative aminopeptidase Y; transcript is induced by nitrate
5	AN2941	-3.44932	0	0	0	0	0	0	0	0	0	0	0	0	0	0	0	0	0	0	0	0	1	Ortholog of A. fumigatus Af293 : Afu3g08250, A. flavus NRRL 3357 : AFL2G_01355, A. niger ATCC 1015 : 175401-mRNA, N. fischeri NRRL 181 : NFIA_068880 and A. terreus NIH2624 : ATEG_01645
5	AN8093	-3.32196	0	0	0	0	0	0	0	0	0	0	0	0	0	0	0	0	0	0	0	0	1	Ortholog of A. nidulans FGSC A4 : AN12197, A. fumigatus Af293 : Afu4g13910, Afu5g12760, A. niger CBS 513.88 : An15g06460, An13g02370 and A. flavus NRRL 3357 : AFL2G_11505
5	AN5665	-3.29178	1	0	0	0	0	0	0	0	0	0	0	1	0	0	0	0	0	0	0	0	0	Putative cytochrome P450
5	AN8006	-3.18749	0	0	0	0	0	0	0	0	0	0	0	0	0	0	0	0	0	0	0	0	1	Hydrophobin, protein of the conidium wall responsible for hydrophobicity of conidium surface; recombinant DewA spontaneously assembles at air:water interfaces and forms functional amyloids
5	AN5408	-3.14807	0	0	0	0	0	0	0	0	0	0	0	0	0	0	0	0	0	0	0	0	1	Has domain(s) with predicted RNA binding, ribonuclease III activity and role in RNA processing
5	AN8890	-3.12207	0	0	0	0	0	0	0	0	0	0	0	0	0	0	0	0	0	0	0	0	1	Has domain(s) with predicted carbohydrate binding, catalytic activity and role in carbohydrate catabolic process
5	AN8370	-3.0767	1	0	0	0	0	0	0	0	0	0	0	0	0	0	0	0	0	0	0	0	0	Has domain(s) with predicted monooxygenase activity and role in oxidation-reduction process
1	AN2629	-2.84288	0	0	0	0	0	0	0	0	0	0	0	1	0	0	0	0	0	0	0	0	0	Has domain(s) with predicted NADP binding, flavin adenine dinucleotide binding, flavin-containing monooxygenase activity and role in oxidation-reduction process
4	AN8149	-2.80526	0	0	0	0	0	0	0	0	0	0	0	0	0	0	0	0	0	0	0	0	1	Protein with alpha-fucosidase activity, involved in degradation of xyloglucans
5	AN4394	-2.78808	0	0	0	0	0	0	0	0	0	0	0	0	0	0	0	0	0	0	0	0	1	Ortholog of A. fumigatus Af293 : Afu4g06880, A. niger CBS 513.88 : An04g01250, A. oryzae RIB40 : AO090023000902, A. flavus NRRL 3357 : AFL2G_04716 and A. niger ATCC 1015 : 54636-mRNA
5	AN11421	-2.52222	0	0	0	0	0	0	0	0	0	0	0	0	0	0	0	0	0	0	0	0	1	0
5	AN3790	-2.51835	1	1	0	0	0	0	0	1	0	0	0	0	0	0	0	0	1	0	0	0	0	Putative alpha-1,3-glucanase
1	AN7727	-2.36228	0	0	0	0	0	0	0	0	0	0	0	0	0	0	0	0	0	0	0	0	0	Ortholog of A. fumigatus Af293 : Afu5g07980, Afu5g14920, A. niger CBS 513.88 : An03g03960, A. oryzae RIB40 : AO090701000712, A. flavus NRRL 3357 : AFL2G_06297 and A. niger ATCC 1015 : 191642-mRNA
7	AN8602	-2.33777	0	0	0	0	0	0	0	0	0	0	0	0	0	0	0	0	0	0	0	0	1	Ortholog of A. fumigatus Af293 : Afu2g00500, A. oryzae RIB40 : AO090023000371, A. flavus NRRL 3357 : AFL2G_04225 and N. fischeri NRRL 181 : NFIA_032690, NFIA_055590
7	AN5505	-2.26264	0	0	0	0	0	0	0	0	0	0	0	0	0	0	0	0	0	0	0	0	1	0
5	AN8737	-2.25376	1	0	0	0	0	0	0	0	0	1	0	0	1	0	0	0	0	0	0	0	0	Putative sugar transporter, mstA
5	AN6969	-2.13256	0	0	0	0	0	0	0	0	0	0	0	0	0	0	0	0	0	0	0	0	1	Predicted glycosylphosphatidylinositol (GPI)-anchored protein
5	AN8670	-2.05876	0	0	0	0	0	0	0	0	0	0	0	0	0	0	0	0	0	0	0	0	1	ORF that was absent from the original release of version 4 of the A. nidulans annotation, but present in a previous version; reinstated into version 4 in AspGD as of July 2009
7	AN7345	-2.04042	1	0	0	0	0	0	0	0	0	0	0	0	0	0	0	0	0	0	0	0	0	Protein with glucosidase activity, involved in degradation of glucans; predicted role in maltose metabolism
4	AN7893	-1.94705	1	0	0	0	0	0	0	0	0	0	0	0	0	0	0	0	0	0	0	0	0	Has domain(s) with predicted oxidoreductase activity, acting on paired donors, with incorporation or reduction of molecular oxygen, 2-oxoglutarate as one donor, and incorporation of one atom each of oxygen into both donors activity
5	AN2994	-1.92747	0	0	0	1	0	0	0	1	0	0	0	1	1	0	0	1	0	0	0	0	0	Ortholog of A. niger CBS 513.88 : An02g12350, A. flavus NRRL 3357 : AFL2G_01318, A. niger ATCC 1015 : 52433-mRNA and A. terreus NIH2624 : ATEG_01608
7	AN11062	-1.89691	1	0	0	0	1	0	0	0	0	0	0	0	0	0	0	0	0	1	0	0	0	Ortholog of A. nidulans FGSC A4 : AN7040, A. fumigatus Af293 : Afu5g03780, A. niger CBS 513.88 : An14g00780, An09g06380, A. oryzae RIB40 : AO090206000110 and A. flavus NRRL 3357 : AFL2G_12373
5	AN8661	-1.85675	0	0	0	0	0	0	0	0	0	0	0	1	0	0	0	0	0	0	0	0	0	Ortholog of A. nidulans FGSC A4 : AN8548, AN0857, AN4642, A. fumigatus Af293 : Afu1g15290, Afu3g00850, Afu4g08850 and A. niger CBS 513.88 : An02g13470, An01g13320, An03g01430, An12g09260
7	AN8242	-1.8141	1	0	0	0	0	0	0	0	0	0	0	1	0	0	0	0	0	0	0	0	0	Putative lipase
7	AN0964	-1.77407	0	0	0	0	0	0	0	0	0	0	0	0	0	0	0	0	0	0	0	0	1	Ortholog of A. niger CBS 513.88 : An01g10620, A. oryzae RIB40 : AO090005001050, A. flavus NRRL 3357 : AFL2G_01006, A. niger ATCC 1015 : 136898-mRNA and N. fischeri NRRL 181 : NFIA_008750
7	AN10126	-1.6028	0	0	0	0	0	0	0	0	0	0	0	0	0	0	0	0	0	0	0	0	1	Ortholog(s) have cytoplasm, nucleus localization
7	AN12048	-1.58213	0	0	0	0	0	0	0	0	0	0	0	0	0	0	0	0	0	0	0	0	1	0
7	AN6438	-1.52244	0	0	0	0	0	0	1	1	0	0	0	0	0	0	0	0	0	0	0	0	0	Ortholog(s) have exopeptidase activity
4	AN7894	-1.44381	0	0	0	0	0	0	0	0	0	0	0	0	0	0	0	0	0	0	0	0	1	0
10	AN0092	-1.40935	1	0	0	0	1	0	0	0	0	0	0	0	0	0	0	0	0	0	0	0	0	Putative methyltransferase with a predicted role in histidine metabolism
10	AN2838	-1.40342	0	0	0	0	0	0	0	0	0	0	0	0	0	0	0	0	0	0	0	0	1	Ortholog of N. fischeri NRRL 181 : NFIA_097910 and A. clavatus NRRL 1 : ACLA_058550
7	AN1723	-1.3981	1	0	0	0	0	0	0	0	0	0	0	0	0	0	0	0	0	0	0	0	0	Has domain(s) with predicted RNA binding, endoribonuclease activity
8	AN1852	-1.25009	1	0	0	0	0	0	0	1	0	0	0	0	0	0	0	0	0	0	0	0	0	Putative chitin deacetylase
8	AN0328	-1.18914	0	0	0	0	0	0	0	0	0	0	0	0	0	0	0	0	0	0	0	0	1	Ortholog of A. fumigatus Af293 : Afu1g02420, A. niger CBS 513.88 : An01g05770, A. oryzae RIB40 : AO090005000854, A. flavus NRRL 3357 : AFL2G_00833 and A. niger ATCC 1015 : 205997-mRNA
7	AN10964	-1.12649	0	0	0	0	0	0	0	0	0	0	0	0	0	0	0	1	0	0	1	0	0	Has domain(s) with predicted methyltransferase activity and role in metabolic process
8	AN6626	-1.11497	1	0	0	0	0	0	0	0	0	0	0	0	0	0	0	0	0	0	0	0	0	Has domain(s) with predicted integral to membrane localization
10	AN0074	-1.11076	0	0	0	1	1	1	0	1	0	0	0	0	0	0	0	0	0	0	0	0	0	Ortholog(s) have role in nuclear division, rRNA processing and nuclear periphery, nucleolus, preribosome, large subunit precursor localization
8	AN6525	-1.10399	1	1	0	0	0	0	0	0	0	0	0	0	0	0	0	0	0	0	0	0	0	Putative formate dehydrogenase with a predicted role in oxalic acid metabolism; intracellular; protein abundance decreased by menadione stress; inducible by acetate; expression reduced after exposure to farnesol
8	AN8533	-1.04316	0	0	0	0	0	0	0	0	0	0	0	0	0	0	0	0	0	0	0	0	1	0
8	AN10898	-0.985366	0	0	0	0	0	0	0	0	0	0	0	0	0	0	0	0	0	0	0	0	1	0
8	AN4201	-0.941366	1	0	0	0	0	0	0	0	0	0	0	0	0	0	0	0	0	0	0	0	0	Putative acyl-CoA synthetase/AMP-binding domain protein
10	AN1202	-0.888332	1	0	0	0	0	0	0	1	0	0	0	1	0	0	0	0	0	0	0	0	0	Has domain(s) with predicted hydrolase activity
7	AN0942	-0.863653	1	0	0	0	0	0	0	1	0	0	0	0	0	0	0	0	0	0	0	0	0	Putative L-arabinitol 4-dehydrogenase with a predicted role in L-arabinose/arabitol and D-xylose/D,L-xylulose/xylitol metabolism; transcriptionally induced by growth on xylose
7	AN2390	-0.845642	1	0	0	0	0	0	0	0	0	0	0	0	0	0	0	0	0	0	0	0	0	Has domain(s) with predicted oxidoreductase activity, acting on paired donors, with incorporation or reduction of molecular oxygen, 2-oxoglutarate as one donor, and incorporation of one atom each of oxygen into both donors activity
10	AN3827	-0.844726	0	0	0	1	1	1	0	0	0	0	0	0	0	0	0	1	0	1	0	0	0	Has domain(s) with predicted role in cell proliferation, ribosome biogenesis and nucleolus localization
8	AN6624	-0.840162	0	0	0	0	0	0	0	0	0	0	0	0	0	0	0	0	0	0	0	0	1	Has domain(s) with predicted zinc ion binding activity
8	AN0666	-0.831417	1	0	0	0	0	0	0	0	0	0	0	0	0	0	0	0	0	0	0	0	0	Has domain(s) with predicted hydrolase activity and role in metabolic process
8	AN12329	-0.809183	0	0	0	0	0	0	0	0	0	0	0	0	0	0	0	0	0	0	0	0	1	0
8	AN2606	-0.798465	0	0	0	0	0	0	0	0	0	0	0	0	0	0	0	0	0	0	1	0	0	Has domain(s) with predicted oxidoreductase activity and role in oxidation-reduction process
10	AN6632	-0.718269	0	0	0	0	0	1	0	1	0	0	0	0	0	0	0	0	0	0	0	0	0	Putative 40S ribosomal protein S28; ortholog of S. cerevisiae Rps28Bp; expression reduced after exposure to farnesol
7	AN0052	-0.718039	1	0	0	0	0	0	0	1	0	0	0	0	0	0	0	0	0	0	0	0	0	Has domain(s) with predicted nucleotide binding, oxidoreductase activity and role in oxidation-reduction process
8	AN4069	-0.668985	0	0	0	0	0	0	1	0	0	0	0	0	0	0	0	0	0	0	0	0	0	Protein with similarity to human parvulin; putative peptidyl-prolyl cis-trans isomerase
8	AN5536	-0.665341	0	1	0	0	0	0	1	1	0	0	1	0	0	0	0	0	0	0	0	0	0	Has domain(s) with predicted nucleoside-triphosphatase activity, nucleotide binding activity
10	AN0465	-0.547614	0	0	0	0	0	1	0	1	0	0	0	0	0	0	0	0	0	0	0	0	0	Ortholog of S. cerevisiae RPS8A and RPS8B; palA-dependent expression independent of pH
10	AN3959	-0.53381	0	0	0	0	0	0	1	1	0	0	0	0	0	0	0	0	0	0	0	0	0	Has domain(s) with predicted metalloendopeptidase activity and role in proteolysis
10	AN9003	-0.521679	0	0	0	0	0	0	0	1	0	0	0	0	1	0	0	1	0	0	0	0	0	Has domain(s) with predicted aspartic-type endopeptidase activity, zinc ion binding activity and role in proteolysis
8	AN1245	-0.491321	0	0	0	0	0	0	0	0	0	0	0	0	0	0	0	0	0	0	0	0	1	Ortholog of A. niger CBS 513.88 : An08g02270, A. flavus NRRL 3357 : AFL2G_07734, N. fischeri NRRL 181 : NFIA_015320, A. terreus NIH2624 : ATEG_00225 and A. clavatus NRRL 1 : ACLA_025190
10	AN4701	-0.471987	0	0	0	0	0	0	0	0	0	0	0	0	0	0	0	0	0	0	0	0	1	Ortholog of A. fumigatus Af293 : Afu5g08790, A. niger CBS 513.88 : An07g04640, A. oryzae RIB40 : AO090020000437, A. flavus NRRL 3357 : AFL2G_10881 and A. niger ATCC 1015 : 209665-mRNA
10	AN6189	-0.439301	1	0	0	1	0	0	0	1	0	0	0	0	0	0	0	0	0	0	0	0	0	Putative nucleoside triphosphatase with a predicted role in nucleotide salvage pathways
10	AN7007	-0.438739	0	0	0	1	1	0	0	1	0	0	0	1	1	0	0	0	0	1	0	0	0	Ortholog of A. fumigatus Af293 : Afu4g04390, A. niger CBS 513.88 : An14g00440, A. oryzae RIB40 : AO090206000054, A. flavus NRRL 3357 : AFL2G_12423 and A. niger ATCC 1015 : 41490-mRNA
10	AN6171	-0.422442	0	0	0	0	1	1	0	1	0	0	0	0	0	0	0	0	0	0	0	0	0	Ortholog(s) have snoRNA binding activity and Mpp10 complex, small-subunit processome localization
10	AN6064	-0.409385	1	1	0	0	0	0	1	0	0	0	0	0	0	0	0	0	0	0	0	0	0	Ortholog(s) have hydrolase activity, acting on ester bonds activity and role in acetate metabolic process
10	AN3375	-0.40208	0	0	0	0	1	0	1	1	0	1	0	1	0	0	0	0	0	0	0	0	0	Has domain(s) with predicted heat shock protein binding, unfolded protein binding activity and role in protein folding
10	AN11137	-0.384742	0	0	0	0	0	0	0	0	0	0	0	0	0	0	0	0	0	0	0	0	1	Ortholog of A. niger ATCC 1015 : 204582-mRNA and N. fischeri NRRL 181 : NFIA_037530
10	AN2446	-0.37935	0	0	0	0	0	0	0	0	0	0	0	0	0	0	0	0	0	0	0	0	1	Has domain(s) with predicted role in DNA replication and nucleus localization
10	AN10451	-0.37462	1	0	0	0	1	0	0	1	0	0	0	0	0	0	0	0	0	0	0	0	0	Ortholog(s) have tRNA (guanine-N7-)-methyltransferase activity, role in tRNA methylation and nucleus localization
10	AN8580	-0.373604	0	0	0	0	0	0	0	0	0	0	0	0	0	0	0	0	0	0	0	0	1	Ortholog of A. fumigatus Af293 : Afu3g14900, A. niger CBS 513.88 : An06g00500, A. flavus NRRL 3357 : AFL2G_06451, A. niger ATCC 1015 : 177726-mRNA and A. terreus NIH2624 : ATEG_07369
8	AN2896	-0.366654	1	0	0	0	0	0	0	1	0	0	0	0	0	0	0	0	0	0	0	0	0	Has domain(s) with predicted catalytic activity and role in metabolic process
8	AN1776	-0.332572	0	0	0	0	1	0	0	1	0	0	0	0	0	0	0	0	0	0	0	0	0	Ortholog(s) have mRNA binding activity, role in mRNA splice site selection and U1 snRNP, U2-type prespliceosome localization
10	AN8631	-0.311375	0	0	0	0	0	1	1	1	0	0	1	0	0	0	0	0	0	0	0	0	0	Protein with similarity to FK506 binding proteins (FKBPs)
10	AN2293	-0.19148	1	0	0	0	0	0	0	0	0	0	0	0	0	0	0	0	0	0	0	0	0	Putative phosphoribosyl-5-amino-1-phosphoribosyl-4-imidazolecarboxiamide isomerase with a predicted role in histidine metabolism
8	AN8698	-0.187464	0	0	0	0	0	0	1	1	0	0	0	0	1	0	0	0	0	1	1	0	0	Ortholog(s) have structural molecule activity, role in actin cortical patch assembly and Arp2/3 protein complex localization
10	AN6210	0.112866	0	0	0	1	0	0	0	1	0	0	0	0	0	0	0	0	0	0	1	0	0	Ortholog(s) have phosphatidylinositol-4,5-bisphosphate binding activity, role in exocytosis and exocyst, mating projection tip localization
6	AN3932	0.218191	0	0	0	1	0	0	1	1	0	0	0	1	0	0	0	0	0	0	1	0	0	Putative proteasome beta-5 subunit
10	AN9146	0.220946	0	0	0	0	0	0	0	0	0	0	0	0	0	0	0	0	0	0	0	0	1	Ortholog of A. fumigatus Af293 : Afu7g01610, A. niger CBS 513.88 : An12g01080, A. oryzae RIB40 : AO090038000531, A. flavus NRRL 3357 : AFL2G_07861 and A. niger ATCC 1015 : 203304-mRNA
6	AN10800	0.380778	1	0	0	0	0	0	1	0	0	0	0	0	0	0	0	0	0	0	0	0	0	Ortholog(s) have pyruvate dehydrogenase (acetyl-transferring) kinase activity, role in carbon utilization, peptidyl-serine phosphorylation and mitochondrion localization
6	AN4216	0.382103	0	0	0	0	0	0	0	0	0	0	0	0	0	0	0	0	0	0	0	0	1	Ortholog(s) have mitochondrion localization
9	AN2985	0.385426	0	0	0	0	0	0	0	0	0	1	0	1	0	0	0	0	0	0	0	0	0	Has domain(s) with predicted role in transmembrane transport and integral to membrane localization
6	AN3505	0.400349	0	0	0	0	0	0	0	0	0	0	0	0	0	0	0	0	0	0	0	0	1	Has domain(s) with predicted ATP binding, D-alanine-D-alanine ligase activity, metal ion binding activity, role in peptidoglycan biosynthetic process and cytoplasm localization
9	AN7482	0.432512	0	0	0	0	0	0	0	0	0	0	0	0	0	0	0	0	0	0	0	0	1	Ortholog of A. fumigatus Af293 : Afu2g05690, A. oryzae RIB40 : AO090001000684, A. flavus NRRL 3357 : AFL2G_09318, A. niger ATCC 1015 : 197971-mRNA and N. fischeri NRRL 181 : NFIA_082410
6	AN0093	0.461035	0	0	0	0	0	0	0	0	0	0	0	0	0	0	0	0	0	0	0	0	1	Ortholog of A. fumigatus Af293 : Afu5g12090, A. niger CBS 513.88 : An18g02240, A. oryzae RIB40 : AO090120000325, A. flavus NRRL 3357 : AFL2G_08333 and A. niger ATCC 1015 : 202315-mRNA
9	AN10404	0.472592	0	0	0	0	0	0	0	1	0	0	0	0	0	0	0	0	0	0	0	0	0	Ortholog of A. fumigatus Af293 : Afu7g01410, A. niger CBS 513.88 : An12g01490, A. oryzae RIB40 : AO090010000217, N. fischeri NRRL 181 : NFIA_114100 and A. clavatus NRRL 1 : ACLA_066160
9	AN11126	0.504265	1	0	0	0	0	0	0	1	0	0	0	0	0	0	0	0	0	0	0	0	0	Ortholog(s) have lipid particle localization
6	AN4970	0.514552	0	0	0	0	0	0	0	0	0	0	0	0	0	0	0	0	0	0	0	0	1	0
6	AN5157	0.525091	0	0	0	0	0	0	0	0	0	0	0	0	0	0	0	0	0	0	0	0	1	Has domain(s) with predicted binding activity
6	AN1907	0.528002	1	0	0	0	0	0	0	1	0	0	0	0	0	0	0	0	0	0	0	0	0	Has domain(s) with predicted zinc ion binding activity
9	AN12241	0.52996	0	0	0	0	0	0	0	0	0	0	0	0	0	0	0	0	0	0	0	0	1	Ortholog of A. niger CBS 513.88 : An12g08040 and A. niger ATCC 1015 : 42139-mRNA
9	AN7648	0.535215	0	0	0	0	0	0	0	0	0	1	0	0	0	0	0	0	0	0	0	0	0	Has domain(s) with predicted role in transmembrane transport and integral to membrane localization
6	AN4789	0.544935	0	0	0	1	0	0	0	1	0	0	0	1	0	0	0	0	0	0	0	0	0	Protein involved in the response to UV; ortholog of S. cerevisiae Rev3p, a catalytic subunit of DNA polymerase zeta involved in post-replication DNA repair
9	AN11368	0.55954	0	0	0	0	0	0	0	0	0	0	0	0	0	0	0	0	0	0	0	0	1	0
6	AN10773	0.563077	0	0	0	0	0	0	0	0	0	0	0	0	0	0	0	0	0	0	0	0	1	0
9	AN6550	0.567239	1	0	0	0	0	0	0	0	0	0	0	1	0	0	0	0	0	0	0	0	0	Para-aminobenzoic acid synthase, enzyme of folic acid biosynthesis
6	AN8681	0.601218	0	0	0	0	0	0	0	0	0	0	0	0	0	0	0	0	0	0	0	0	1	Has domain(s) with predicted aspartic-type endopeptidase activity and integral to membrane localization
9	AN5650	0.622413	0	0	0	0	0	0	0	0	0	1	0	0	0	0	0	0	0	0	0	0	0	Has domain(s) with predicted role in transmembrane transport and integral to membrane localization
9	AN6167	0.6603	1	1	0	0	0	0	0	0	0	1	0	0	0	0	0	0	0	0	0	0	0	Has domain(s) with predicted FMN binding, oxidoreductase activity and role in oxidation-reduction process
9	AN1972	0.660619	0	0	0	0	0	0	0	0	0	0	0	0	0	0	0	0	0	0	0	0	1	Has domain(s) with predicted oxidoreductase activity and role in oxidation-reduction process
9	AN5107	0.675662	0	0	0	0	0	0	0	0	0	0	0	0	0	0	0	0	0	0	0	0	1	Ortholog of A. fumigatus Af293 : Afu1g07670, A. niger CBS 513.88 : An07g10320, A. oryzae RIB40 : AO090012001019, A. flavus NRRL 3357 : AFL2G_03877 and A. niger ATCC 1015 : 53121-mRNA
9	AN12084	0.681897	0	0	0	0	0	0	0	0	0	0	0	0	0	0	0	0	0	0	0	0	1	0
9	AN10945	0.702091	0	0	0	0	0	0	0	0	0	0	0	0	0	0	0	0	0	0	0	0	1	Ortholog of A. fumigatus Af293 : Afu6g09950, A. niger CBS 513.88 : An11g08010, A. oryzae RIB40 : AO090001000628, A. flavus NRRL 3357 : AFL2G_09271 and A. niger ATCC 1015 : 126104-mRNA
9	AN0094	0.705259	0	0	0	0	0	0	0	0	0	0	0	0	0	0	0	0	0	0	0	0	1	Has domain(s) with predicted DNA binding, sequence-specific DNA binding transcription factor activity, zinc ion binding activity, role in regulation of transcription, DNA-dependent, transcription, DNA-dependent and nucleus localization
6	AN0273	0.740202	1	0	0	1	1	0	0	0	0	0	0	0	0	0	0	0	0	0	0	0	0	Putative transcription factor; transcript upregulated in response to camptothecin
6	AN12017	0.741161	0	0	0	0	0	0	0	0	0	0	0	0	0	0	0	0	0	0	0	0	1	Ortholog(s) have polyphosphate kinase activity and role in microautophagy, polyphosphate metabolic process, vacuolar transport, vacuole fusion, non-autophagic
6	AN4435	0.751584	0	0	0	0	0	0	0	0	0	0	0	0	0	0	0	1	0	0	0	0	0	Ortholog of A. fumigatus Af293 : Afu4g07260, A. niger CBS 513.88 : An04g01660, A. oryzae RIB40 : AO090023000849, A. flavus NRRL 3357 : AFL2G_04660 and A. niger ATCC 1015 : 190444-mRNA
6	AN2200	0.768414	1	0	0	0	0	0	0	0	0	0	0	1	0	0	0	0	0	0	0	0	0	Ortholog(s) have sulfonate dioxygenase activity and role in sulfur compound catabolic process
6	AN5200	0.807994	1	0	0	0	0	0	0	1	0	1	0	0	0	0	0	0	0	0	0	0	0	Putative kynurenine 3-monooxygenase with a predicted role in aromatic amino acid biosynthesis
6	AN0176	0.840707	1	0	0	1	1	0	0	1	0	0	0	0	1	0	0	0	0	1	0	0	0	Predicted GATA transcription factor involved in iron uptake, acts as a repressor of siderophore biosynthesis under high-iron conditions; mutants accumulate increased amounts of iron
6	AN6617	0.856525	0	0	0	0	0	0	0	0	0	0	0	0	0	0	0	0	0	0	0	0	1	Has domain(s) with predicted role in cell cycle arrest
9	AN9500	0.869018	0	0	0	0	0	0	0	0	0	0	0	0	0	0	0	0	0	0	0	0	1	Has domain(s) with predicted protein kinase binding activity and role in regulation of cyclin-dependent protein kinase activity
9	AN11976	0.892808	0	0	0	0	0	0	0	0	0	0	0	0	0	0	0	0	0	0	0	0	1	0
6	AN1825	0.902018	1	0	0	0	0	0	0	0	0	1	0	0	0	0	0	0	0	0	0	0	0	Putative sulfide:quinone oxidoreductase; transcript repressed by nitrogen limitation
6	AN8177	0.911779	0	0	0	0	1	0	0	1	0	0	0	0	0	0	0	0	0	0	0	0	0	Has domain(s) with predicted DNA binding, sequence-specific DNA binding transcription factor activity, zinc ion binding activity, role in regulation of transcription, DNA-dependent, transcription, DNA-dependent and nucleus localization
9	AN0620	0.92334	0	0	0	0	0	0	0	0	0	0	0	0	0	0	0	0	0	0	0	0	1	0
6	AN11196	0.95917	0	0	0	0	0	0	0	1	0	1	0	0	0	0	0	0	0	0	0	0	0	Has domain(s) with predicted role in transmembrane transport and integral to membrane localization
6	AN5266	0.962638	0	0	0	0	0	0	0	0	0	0	0	0	0	0	0	0	0	0	0	0	1	0
6	AN11393	0.991525	0	0	0	0	0	0	0	0	0	0	0	0	0	0	0	0	0	0	0	0	1	0
6	AN1007	1.01035	1	1	0	0	0	0	0	1	0	0	0	0	1	0	0	1	0	0	0	0	0	Putative nitrite reductase with a predicted role in nitrogen metabolism; transcript stabilized by intracellular nitrate
9	AN10733	1.02672	0	0	0	0	0	0	0	0	0	0	0	0	0	0	0	0	0	0	0	0	1	Ortholog of A. fumigatus Af293 : Afu2g07650, N. fischeri NRRL 181 : NFIA_083380 and A. fumigatus A1163 : AFUB_023690
6	AN1006	1.0537	1	0	0	0	0	0	0	1	0	1	0	0	0	0	0	0	0	0	0	0	0	Nitrate reductase (NADPH) with a predicted role in nitrogen metabolism; transcript stabilized by intracellular nitrate, destabilized by glutamine; predicted NirA binding site in promoter; hypoxia downregulated
9	AN3181	1.06642	0	0	0	0	0	0	0	0	0	0	0	0	0	0	0	0	0	0	0	0	1	Protein kinase domain-containing protein; transcript is induced by nitrate; predicted NirA binding site in promoter
6	AN11437	1.1429	0	0	0	0	0	0	0	0	0	0	0	0	0	0	0	0	0	0	0	0	1	0
2	AN5276	1.39666	1	0	0	0	0	0	0	1	0	1	0	0	0	0	0	0	0	0	0	0	0	Has domain(s) with predicted oxidoreductase activity and role in oxidation-reduction process
6	AN4310	1.53616	1	0	0	1	0	0	1	1	0	0	1	0	1	0	0	1	0	0	0	0	0	Ortholog(s) have role in phosphate-containing compound metabolic process and cytoplasm, nucleus localization
2	AN11680	1.68202	0	0	0	0	0	0	0	0	0	0	0	0	0	0	0	0	0	0	0	0	1	Putative beta-1,4-mannosidase with a predicted role in polysaccharide degradation
6	AN9051	1.75567	1	0	0	0	0	0	0	1	0	0	0	0	0	0	0	0	0	0	0	0	0	Has domain(s) with predicted oxidoreductase activity and role in oxidation-reduction process
3	AN8608	1.99979	0	0	0	0	0	0	0	0	0	0	0	0	0	0	0	0	0	0	0	0	1	Has domain(s) with predicted acetyl-CoA:L-glutamate N-acetyltransferase activity, glutamate N-acetyltransferase activity and role in arginine biosynthetic process
2	AN10042	2.2408	0	0	0	0	0	0	0	0	0	0	0	0	0	0	0	0	0	0	0	0	1	0
2	AN6380	2.681	0	0	0	0	0	0	0	0	0	0	0	0	0	0	0	0	0	0	0	0	1	Ortholog of A. fumigatus Af293 : Afu2g13930, A. niger CBS 513.88 : An02g05120, A. oryzae RIB40 : AO090026000179, A. niger ATCC 1015 : 197269-mRNA and N. fischeri NRRL 181 : NFIA_089090
3	AN8009	4.1437	1	0	0	0	0	0	0	1	0	0	0	0	0	0	0	0	0	0	0	0	0	Ortholog of A. fumigatus nmt1 and S. cerevisiae THI13; repressed by starvation-induced autophagy
3	AN3928	4.93243	1	0	0	1	0	0	0	1	0	0	0	0	0	0	0	0	0	0	0	0	0	Putative thiazole synthase, enzyme of the thiamine biosynthesis pathway
