# Supplementary material for: Functional Characterization of Aspergillus nidulans ypkA, a Homologue of the Mammalian Kinase SGK
Source: PLoS One. 2013 Mar 5;8(3):e57630. doi: 10.1371/journal.pone.0057630 (PMC3589345; doi:10.1371/journal.pone.0057630)
Supplement: Table S2 — Log2 fold change compared to wild-type. (XLSX) [file pone.0057630.s003.pdf]

## Sheet: Plan1
		Log2 fold change compared to wild-type
	HCL	YpkA repression		YpkA overexpression
Modulation of gene expression	Cluster	↗	↘	↗	↘	Function
Nutrient acquisition / metabolism
Carbohydrate
AN6669	G4	2.65917				Putative sugar transporter, high affinity RGT2
AN5727	G5	3.31649				Protein with endo-beta-1,4-galactanase activity, involved in degradation of pectin
AN8421	G5	3.51833				Putative endo-mannanase GH76 family protein
AN0479	G5	3.67994				Putative beta-glucosidase with a predicted role in polysaccharide degradation
AN9365	G5	4.78062				Protein with endo-1,4-beta-xylanase activity, involved in degradation of xylans
AN8819	G9	2.06859				Putative dehydrogenase with a predicted role in carbohydrate metabolism
AN1865	G9	2.10015				Has domain(s) with predicted substrate-specific transmembrane transporter activity, role in transmembrane transport and integral to membrane localization, hexose transporter repressed by glucose
AN7344	G7		-3.25028			Has domain(s) with predicted substrate-specific transmembrane transporter activity, role in transmembrane transport and integral to membrane localization
AN6135	G8		-1.85658			Has domain(s) with predicted coenzyme binding, nucleotide binding, phosphogluconate dehydrogenase (decarboxylating) activity and role in pentose-phosphate shunt
AN2860	G8		-1.02085			Ortholog(s) have alcohol dehydrogenase (NADP+) activity, hydroxymethylfurfural reductase (NADH) activity, hydroxymethylfurfural reductase (NADPH) activity and role in alcohol metabolic process, furaldehyde metabolic process
AN11680	T2			1.68202		Putative beta-1,4-mannosidase with a predicted role in polysaccharide degradation
AN8177	T6			0.911779		Has domain(s) with predicted DNA binding, sequence-specific DNA binding transcription factor activity, zinc ion binding activity, role in regulation of transcription, DNA-dependent, transcription, DNA-dependent and nucleus localization, RGT1 glucose responsive transcription factor which regulated HxT genes
AN10800	T6			0.380778		Ortholog(s) have pyruvate dehydrogenase (acetyl-transferring) kinase activity, role in carbon utilization, peptidyl-serine phosphorylation and mitochondrion localization
AN0942	T7				-0.863653	Putative L-arabinitol 4-dehydrogenase with a predicted role in L-arabinose/arabitol and D-xylose/D,L-xylulose/xylitol metabolism; transcriptionally induced by growth on xylose
AN8149	T4				-2.80526	Protein with alpha-fucosidase activity, involved in degradation of xyloglucans
AN8737	T5				-2.25376	Putative sugar transporter, mstA, low glucose sensor similar to SNF3
Nitrogen
AN1857	G4	1.58365				Putative kynureninase with a predicted role in aromatic amino acid biosynthesis
AN1858	G4	3.51904				Putative tryptophan 2,3-dioxygenase with a predicted role in aromatic amino acid biosynthesis
AN3876	G9	1.53653				Has domain(s) with predicted amino acid transmembrane transporter activity, role in amino acid transmembrane transport and membrane localization, high affinity polyamine permease
AN1034	G9	1.10533				Putative polyketide synthase; required for asperfuranone biosynthesis; transcriptionally induced by scrP overexpression, lysine biosynthesis
AN6075	G1		-4.62382			Has domain(s) with predicted ammonia-lyase activity, role in L-phenylalanine catabolic process, biosynthetic process and cytoplasm localization
AN6869	G1		-3.92263			Has domain(s) with predicted hydrolase activity, acting on carbon-nitrogen (but not peptide) bonds, in linear amidines, metal ion binding activity, arginase uses arginine as a sole nitrogen source, induced by nitrogen catabolite repression, mutants in this gene get stuck in unbudded G1 phase and cell growth arrest
AN2201	G1		-3.44879			Has domain(s) with predicted amino acid transmembrane transporter activity, role in amino acid transmembrane transport and membrane localization, High affinity polyamine permease, polyamine and amino acid transport, fatty acid metabolism
AN11211	G7		-2.99803			Protein with homology to the Saccharomyces cerevisiae uracil transporter Fur4p; mutant is unaffected in uracil transport in A. nidulans, located in lipid microdomains
AN6770	G8		-2.19469			Has domain(s) with predicted amino acid transmembrane transporter activity, role in amino acid transmembrane transport and membrane localization
AN7315	G10		-1.39976			Putative succinate-semialdehyde dehydrogenase [NAD(P)+] with a predicted role in the 4-aminobutyrate (GABA) shunt
AN2781	G10		-1.10829			Has domain(s) with predicted amino acid transmembrane transporter activity, role in amino acid transmembrane transport and integral to membrane localization
AN8608	T3			1.99979		Has domain(s) with predicted acetyl-CoA:L-glutamate N-acetyltransferase activity, glutamate N-acetyltransferase activity and role in arginine biosynthetic process
AN8009	T3			4.1437		Ortholog of A. fumigatus nmt1 and S. cerevisiae THI13; repressed by starvation-induced autophagy
AN3928	T3			4.93243		Putative thiazole synthase, enzyme of the thiamine biosynthesis pathway
AN5200	T6			0.807994		Putative kynurenine 3-monooxygenase with a predicted role in aromatic amino acid biosynthesis
AN3505	T6			0.400349		Has domain(s) with predicted ATP binding, D-alanine-D-alanine ligase activity, metal ion binding activity, role in peptidoglycan biosynthetic process and cytoplasm localization
AN2985	T9			0.385426		Has domain(s) with predicted role in transmembrane transport and integral to membrane localization
Other nutrients
AN3781	G2	4.50612				Has domain(s) with predicted inorganic phosphate transmembrane transporter activity, role in phosphate ion transport and membrane localization
AN2864	G6	0.913339				Ortholog(s) have glycerophosphodiester transmembrane transporter activity, role in glycerophosphodiester transport, transmembrane transport and plasma membrane localization, GIT1 Plasma membrane permease, mediates uptake of glycerophosphoinositol and glycerophosphocholine as sources of the nutrients inositol and phosphate
AN6642	G8		-2.65164			Putative potassium-transporting ATPase with a predicted role in energy metabolism
AN5028	G1		-2.89073			Fatty acid oxygenase that plays a role in oxylipin biosynthesis; responsible for the formation of the psi-factor component psiB-beta; expression reduced after exposure to farnesol
AN7320	G10		-1.08109			Putative acyl-coA dehydrogenase
AN9408	G10		-0.774197			Fatty acid synthase, beta subunit; multifunctional enzyme with a predicted role in cytosolic fatty acid formation
AN2200	T6			0.768414		Ortholog(s) have sulfonate dioxygenase activity and role in sulfur compound catabolic process
AN1825	T6			0.902018		Putative sulfide:quinone oxidoreductase; transcript repressed by nitrogen limitation
AN4310	T6			1.53616		Ortholog(s) have role in phosphate-containing compound metabolic process and cytoplasm, nucleus localization, cyclin-dependent kinase (CDK) inhibitor, regulates Pho80p-Pho85p and Pcl7p-Pho85p cyclin-CDK complexes in response to phosphate levels
AN9500	T9			0.869018		Has domain(s) with predicted protein kinase binding activity and role in regulation of cyclin-dependent protein kinase activity, induced by Gcn4p, sensor of cellular protein biosynthetic capacity
AN0176	T6			0.840707		Predicted GATA transcription factor involved in iron uptake, acts as a repressor of siderophore biosynthesis under high-iron conditions; mutants accumulate increased amounts of iron
Protein modification / degradation
AN5888	G6	1.25459				Ortholog(s) have UDP-N-acetylglucosamine-dolichyl-phosphate N-acetylglucosaminephosphotransferase activity, role in aerobic respiration, protein N-linked glycosylation and UDP-N-acetylglucosamine transferase complex localization
AN2045	G9	2.10016				Has domain(s) with predicted calcium ion binding, mannosyl-oligosaccharide 1,2-alpha-mannosidase activity and membrane localization
AN6686	G5	3.3011				Has domain(s) with predicted aspartic-type endopeptidase activity and role in proteolysis, similar to Bar1 in yeast, mutants are supersensitive to alpha factor-induced G1 arrest
AN11048	G7		-2.49646			Predicted glycosylphosphatidylinositol (GPI)-anchored protein
AN5033	G8		-1.75748			Predicted glycosylphosphatidylinositol (GPI)-anchored protein
AN10790	G8		-1.21647			Predicted glycosylphosphatidylinositol (GPI)-anchored protein
AN4381	G10		-0.68253			Covalently-bound cell wall protein; predicted glycosyl phosphatidylinositol (GPI)-anchor
AN6438	G8+T7		-2.06485		-1.52244	Ortholog(s) have exopeptidase activity
AN3932	T6			0.218191		Putative proteasome beta-5 subunit
AN8681	T6			0.601218		Has domain(s) with predicted aspartic-type endopeptidase activity and integral to membrane localization
AN6969	T5				-2.13256	Predicted glycosylphosphatidylinositol (GPI)-anchored protein
AN8445	T1				-3.65302	Putative aminopeptidase Y; transcript is induced by nitrate
AN3959	T10				-0.53381	Has domain(s) with predicted metalloendopeptidase activity and role in proteolysis
AN9003	T10				-0.521679	Has domain(s) with predicted aspartic-type endopeptidase activity, zinc ion binding activity and role in proteolysis
Cell membrane / wall formation
AN11152	G2	5.77575				Putative 1,3-beta-transglycosidase with a predicted role in glucan processing; predicted glycosylphosphatidylinositol (GPI)-anchored protein, required for cell wall assembly and role in lipid rafts and glycosylation
AN4052	G6	0.178338				Putative glucan 1,3-beta-glucosidase with a predicted role in glucan metabolism
AN6405	G6	0.773045				Has domain(s) with predicted cation binding, lysozyme activity and role in cell wall macromolecule catabolic process
AN10935	G8		-1.82478			Putative alpha-1,4-glucosidase required for normal cell wall synthesis. In yeast it is involved in N linked glycosylation. Mutants have misfolded proteins, decreased glucan and elevated chitin
AN3053	G8		-1.12444			Putative transglycosidase with a predicted role in glucan processing
AN8004	G10		-1.45113			Putative cytochrome P450 in ergosterol biosynthesis
AN5036	G10		-1.30866			Has domain(s) with predicted hydrolase activity and role in metabolic process, similar to sterol deacetylase
AN1292	G10		-1.00345			Putative diacylglycerol pyrophosphate phosphatase with a predicted role in phospholipid metabolism
AN6167	G9			0.6603		Has domain(s) with predicted FMN binding, oxidoreductase activity and role in oxidation-reduction process, may be involved in sterol biosynthesis
AN5665	T5				-3.29178	Putative cytochrome P450 required for wall maturation
AN8006	T5				-3.18749	Hydrophobin, protein of the conidium wall responsible for hydrophobicity of conidium surface; recombinant DewA spontaneously assembles at air:water interfaces and forms functional amyloids
AN3790	T5				-2.51835	Putative alpha-1,3-glucanase
AN7345	T7				-2.04042	Protein with glucosidase activity, involved in degradation of glucans
AN1852	T8				-1.25009	Putative chitin deacetylase
AN0666	T8				-0.831417	Has domain(s) with predicted hydrolase activity and role in metabolic process, similar to sterol deacetylase
Cell cycle
AN0273	T6			0.740202		Putative transcription factor; transcript upregulated in response to camptothecin, Transcription factor required for septum destruction after cytokinesis; phosphorylation by Cbk1p blocks nuclear exit of Ace2p during the M-to-G1 transition, causing its specific localization to daughter cell nuclei, and also increases Ace2p activity; phosphorylation by Cdc28p and Pho85p prevents nuclear import duri…
AN6617	T6			0.856525		Has domain(s) with predicted role in cell cycle arrest
Polarised hyphal growth and membrane to vacuole vesicle trafficing
AN1168	G6	0.430888				High affinity voltage -gated ion channel family protein involved in calcium influx in response to some environmental stresses as well as exposure to mating pheromones; interacts and co-localizes with Mid1p, suggesting Cch1p and Mid1p function together
AN2521	G6	0.987326				ESCRT I complex required for trafficking from the membrane to the vacuoles targeting to vacuole; essential for pH signaling; mutants exhibit fragmented vacuoles
AN5157	T6			0.525091		Has domain(s) with predicted binding activity, vacuolar import and degradation protein
AN12017	T6			0.741161		Ortholog(s) have polyphosphate kinase activity and role in microautophagy, polyphosphate metabolic process, vacuolar transport, vacuole fusion, non-autophagic, regulates membrane trafficing
AN1907	T6			0.528002		Has domain(s) with predicted zinc ion binding activity, Palmitoyltransferase that acts on transmembrane proteins, including the SNAREs Snc1p, Syn8p, Tlg1p and likely all SNAREs; contains an Asp-His-His-Cys-cysteine rich (DHHC-CRD) domain; may have a role in vacuole fusion
AN6210	T10			0.112866		Ortholog(s) have phosphatidylinositol-4,5-bisphosphate binding activity, role in exocytosis and exocyst, mating projection tip localization, subunit of exocyst complex
AN8698	T8				-0.187464	Ortholog(s) have structural molecule activity, role in actin cortical patch assembly and Arp2/3 protein complex localization
